# Supplementary material for: Prescription Trends in Complex Regional Pain Syndrome: A Retrospective Case–Control Study
Source: Brain Sci. 2023 Jun 30;13(7):1012. doi: 10.3390/brainsci13071012 (PMC10377480; doi:10.3390/brainsci13071012)
Supplement: Supplementary file 1 [file brainsci-13-01012-s001.zip]

Archive with 1 entries (1 files):
- brainsci-2464441-supplementary.pdf
